# Supplementary material for: The serum protein responses to treatment with Xiaoke Pill and Glibenclamide in type 2 diabetes patients
Source: Clin Proteomics. 2017 May 17;14:19. doi: 10.1186/s12014-017-9154-0 (PMC5436452; doi:10.1186/s12014-017-9154-0)
Supplement: Supplementary file 2 — Additional file 2: Table S2. The list of 236 identified serum proteins in iTRAQ. [file 12014_2017_9154_MOESM2_ESM.xls]

## Sheet: 20130115 114-116 236proteins
	Supplementary Table 2. The list of 236 identfied serum proteins in iTRAQ
No	Identified Proteins (236)	Accession Number	Molecular Weight	Change in iTRAQ
1	Complement C3 (Fragment)	IPI00783987	187 kDa	no
2	Complement component 4B	IPI00887154	193 kDa	no
3	Apolipoprotein A-I	IPI00021841	31 kDa	no
4	Apolipoprotein B-100	IPI00022229	516 kDa	no
5	Isoform 8 of Fibronectin	IPI00339228 (+1)	253 kDa	no
6	Isoform 1 of Alpha-1-antitrypsin	IPI00553177	47 kDa	yes
7	Isoform 1 of Clusterin	IPI00291262 (+3)	52 kDa	no
8	Isoform 1 of Serum albumin	IPI00745872	69 kDa	yes
9	Antithrombin-III	IPI00032179	53 kDa	no
10	Prothrombin (Fragment)	IPI00019568	70 kDa	no
11	Apolipoprotein A-IV	IPI00304273	45 kDa	yes
12	Vitronectin	IPI00298971	54 kDa	no
13	Apolipoprotein E	IPI00021842	36 kDa	no
14	Isoform 1 of Complement factor H	IPI00029739	139 kDa	yes
15	26 kDa protein	IPI00942387	26 kDa	no
16	66 kDa protein	IPI00941961	66 kDa	no
17	Isoform 1 of Inter-alpha-trypsin inhibitor heavy chain H4	IPI00896419	103 kDa	yes
18	Inter-alpha (Globulin) inhibitor H2, isoform CRA_a	IPI00305461	107 kDa	yes
19	Ceruloplasmin	IPI00017601	122 kDa	yes
20	Complement C5	IPI00032291	188 kDa	yes
21	IGH@ protein	IPI00785084	51 kDa	no
22	Apolipoprotein A-II	IPI00021854	11 kDa	no
23	C4b-binding protein alpha chain	IPI00021727	67 kDa	no
24	Thrombospondin-1	IPI00296099	129 kDa	no
25	Inter-alpha-trypsin inhibitor heavy chain H1	IPI00292530	101 kDa	yes
26	Serum paraoxonase/arylesterase 1	IPI00218732	40 kDa	yes
27	Apolipoprotein C-II	IPI00021856	11 kDa	no
28	Alpha-2-macroglobulin	IPI00478003	163 kDa	yes
29	Transthyretin	IPI00022432 (+2)	16 kDa	no
30	252 kDa protein	IPI00022937	252 kDa	no
31	Plasminogen	IPI00019580	91 kDa	no
32	cDNA FLJ14473 fis, clone MAMMA1001080, highly similar to Homo sapiens SNC73 protein (SNC73) mRNA	IPI00386879	53 kDa	no
33	Angiotensinogen	IPI00032220	53 kDa	yes
34	Serum amyloid P-component	IPI00022391	25 kDa	no
35	Complement component C9	IPI00022395	63 kDa	yes
36	Galectin-3-binding protein	IPI00023673	65 kDa	no
37	Isoform 1 of Fibrinogen alpha chain	IPI00021885	95 kDa	yes
38	IGL@ protein	IPI00944677	25 kDa	no
39	Vitamin K-dependent protein S	IPI00294004	75 kDa	no
40	Isoform D of Fibulin-1	IPI00296534	77 kDa	no
41	Lipopolysaccharide-binding protein	IPI00032311	53 kDa	no
42	25 kDa protein	IPI00939270 (+1)	25 kDa	no
43	Apolipoprotein C-III	IPI00021857 (+1)	11 kDa	yes
44	Apolipoprotein D	IPI00006662 (+1)	21 kDa	no
45	Complement C1s subcomponent	IPI00017696 (+1)	77 kDa	no
46	Isoform 1 of Ficolin-3	IPI00293925	33 kDa	no
47	Isoform 1 of Pregnancy zone protein	IPI00025426	164 kDa	yes
48	Beta-Ala-His dipeptidase	IPI00064667	57 kDa	yes
49	Protein AMBP	IPI00022426	39 kDa	yes
50	Putative uncharacterized protein DKFZp686I04196 (Fragment)	IPI00399007	46 kDa	no
51	Glutathione peroxidase 3	IPI00026199	26 kDa	no
52	complement component 1, q subcomponent, B chain precursor	IPI00477992 (+1)	27 kDa	yes
53	Fibrinogen beta chain	IPI00298497	56 kDa	yes
54	Histidine-rich glycoprotein	IPI00022371	60 kDa	no
55	Isoform 1 of Phosphatidylinositol-glycan-specific phospholipase D	IPI00299503	92 kDa	yes
56	Isoform 1 of Gelsolin	IPI00026314 (+2)	86 kDa	no
57	Complement component C7	IPI00296608	94 kDa	yes
58	cDNA FLJ54471, highly similar to Complement C1r subcomponent	IPI00296165	82 kDa	no
59	Complement C1q subcomponent subunit C	IPI00022394	26 kDa	yes
60	Complement component 6 precursor	IPI00879709	106 kDa	yes
61	Protein Z-dependent protease inhibitor	IPI00007199	55 kDa	no
62	Apolipoprotein C-I	IPI00021855	9 kDa	no
63	cDNA FLJ58679, highly similar to Lactotransferrin	IPI00789477	73 kDa	no
64	55 kDa protein	IPI00029863 (+1)	55 kDa	no
65	Isoform C of Fibulin-1	IPI00296537 (+1)	74 kDa	no
66	Complement C1q subcomponent subunit A	IPI00022392	26 kDa	yes
67	Complement component C8 beta chain	IPI00294395	67 kDa	yes
68	Apolipoprotein C-IV	IPI00022731	15 kDa	no
69	Phospholipid transfer protein, isoform CRA_c	IPI00643034	57 kDa	no
70	Isoform 1 of C-reactive protein	IPI00022389	25 kDa	yes
71	Platelet factor 4 variant	IPI00022295	12 kDa	no
72	Vitamin K-dependent protein C	IPI00021817 (+3)	52 kDa	no
73	Serum amyloid A-4 protein	IPI00019399	15 kDa	no
74	Isoform 1 of EGF-containing fibulin-like extracellular matrix protein 1	IPI00029658 (+5)	55 kDa	no
75	Actin, cytoplasmic 1	IPI00021439 (+2)	42 kDa	no
76	59 kDa protein	IPI00940451	59 kDa	no
77	Serpin peptidase inhibitor, clade D (Heparin cofactor), member 1	IPI00292950 (+1)	60 kDa	no
78	Complement component 4A	IPI00843913	193 kDa	no
79	Platelet factor 4	IPI00022446	11 kDa	no
80	Isoform 2 of Apolipoprotein L1	IPI00186903 (+1)	46 kDa	no
81	Phosphatidylcholine-sterol acyltransferase	IPI00022331	50 kDa	no
82	Isoform Gamma-B of Fibrinogen gamma chain	IPI00021891 (+1)	52 kDa	yes
83	Complement factor H-related 5	IPI00006543 (+1)	67 kDa	no
84	Immunglobulin heavy chain variable region (Fragment)	IPI00783287	13 kDa	no
85	Complement factor H-related protein 1	IPI00011264	38 kDa	no
86	Isoform 1 of Ficolin-2	IPI00017530 (+1)	34 kDa	yes
87	Biotinidase	IPI00218413 (+2)	61 kDa	yes
88	cDNA FLJ55606, highly similar to Alpha-2-HS-glycoprotein	IPI00022431 (+1)	47 kDa	no
89	Plasma serine protease inhibitor	IPI00007221	46 kDa	no
90	Complement component C8 gamma chain	IPI00011261	22 kDa	yes
91	Isoform 2 of Mannan-binding lectin serine protease 1	IPI00290283	82 kDa	no
92	cDNA FLJ35730 fis, clone TESTI2003131, highly similar to ALPHA-1-ANTICHYMOTRYPSIN	IPI00550991 (+1)	51 kDa	yes
93	Isoform 1 of Vitamin D-binding protein	IPI00555812	53 kDa	no
94	Coagulation factor XIII A chain	IPI00297550	83 kDa	no
95	CD5 antigen-like	IPI00025204	38 kDa	no
96	Rheumatoid factor C6 light chain (Fragment)	IPI00829956	13 kDa	no
97	Afamin	IPI00019943	69 kDa	no
98	Lumican	IPI00020986	38 kDa	no
99	Immunoglobulin J chain	IPI00178926	18 kDa	no
100	Ig kappa chain V-IV region Len	IPI00387120	13 kDa	no
101	Complement component C8 alpha chain	IPI00011252	65 kDa	no
102	Isoform 1 of Sulfhydryl oxidase 1	IPI00003590 (+2)	83 kDa	no
103	Isoform LMW of Kininogen-1	IPI00215894	48 kDa	yes
104	Isoform 1 of Inter-alpha-trypsin inhibitor heavy chain H3	IPI00028413 (+3)	100 kDa	yes
105	Putative uncharacterized protein ENSP00000374988 (Fragment)	IPI00736860	36 kDa	no
106	Isoform A of Proteoglycan 4	IPI00024825 (+5)	151 kDa	no
107	Isoform 1 of Haptoglobin-related protein	IPI00477597	39 kDa	no
108	Lysozyme C	IPI00019038	17 kDa	no
109	Single-chain Fv (Fragment)	IPI00470652	26 kDa	no
110	Ig kappa chain V-III region WOL	IPI00387118	12 kDa	no
111	cDNA FLJ55673, highly similar to Complement factor B	IPI00019591	141 kDa	no
112	Selenoprotein P	IPI00029061 (+1)	43 kDa	no
113	Isoform 1 of C4b-binding protein beta chain	IPI00025862 (+1)	28 kDa	no
114	A30 (Fragment)	IPI00930452 (+1)	10 kDa	yes
115	Isoform 1 of Cholesteryl ester transfer protein	IPI00006173	55 kDa	yes
116	Isoform H17 of Myeloperoxidase	IPI00007244 (+2)	84 kDa	no
117	Isoform 1 of Proprotein convertase subtilisin/kexin type 9	IPI00387168	74 kDa	no
118	Keratin, type II cytoskeletal 1	IPI00220327	66 kDa	yes
119	Carboxypeptidase N subunit 2	IPI00479116	61 kDa	no
120	Coagulation factor X	IPI00019576	55 kDa	no
121	Properdin	IPI00021364	51 kDa	no
122	Glyceraldehyde-3-phosphate dehydrogenase	IPI00219018 (+1)	36 kDa	no
123	Platelet basic protein	IPI00022445	14 kDa	no
124	Procollagen C-endopeptidase enhancer 1	IPI00299738	48 kDa	no
125	Isoform 1 of Extracellular matrix protein 1	IPI00003351 (+1)	61 kDa	no
126	Retinol-binding protein 4	IPI00022420 (+2)	23 kDa	no
127	Anti-(ED-B) scFV (Fragment)	IPI00955415	25 kDa	no
128	Serum paraoxonase/lactonase 3	IPI00299778	40 kDa	yes
129	Serum amyloid A protein	IPI00552578	14 kDa	yes
130	von Willebrand factor	IPI00023014 (+1)	309 kDa	no
131	Prenylcysteine oxidase 1	IPI00384280	57 kDa	no
132	Insulin-like growth factor-binding protein complex acid labile subunit	IPI00020996 (+1)	66 kDa	no
133	Plasma kallikrein	IPI00654888	71 kDa	no
134	Isoform A of Coagulation factor VII	IPI00329555 (+1)	52 kDa	no
135	Isoform 1 of Mannan-binding lectin serine protease 2	IPI00294713	76 kDa	no
136	Isoform 1 of Carboxypeptidase B2	IPI00329775	48 kDa	no
137	cDNA FLJ41981 fis, clone SMINT2011888, highly similar to Protein Tro alpha1 H,myeloma	IPI00784830	53 kDa	no
138	Putative uncharacterized protein APOB	IPI00894122	93 kDa	no
139	hypothetical protein XP_002347493	IPI00938364	13 kDa	no
140	Protein disulfide-isomerase	IPI00010796	57 kDa	no
141	Isoform 1 of Multimerin-1	IPI00012269	138 kDa	no
142	Serotransferrin	IPI00022463	77 kDa	no
143	Secreted protein, acidic, cysteine-rich (Osteonectin), isoform CRA_a	IPI00014572	36 kDa	no
144	Alpha-1B-glycoprotein	IPI00022895	54 kDa	no
145	Isoform 1 of Tropomyosin alpha-4 chain	IPI00010779 (+1)	29 kDa	no
146	Putative uncharacterized protein	IPI00887169	25 kDa	no
147	Kallistatin	IPI00328609	49 kDa	no
148	Isoform M2 of Pyruvate kinase isozymes M1/M2	IPI00479186	58 kDa	no
149	Cathelicidin antimicrobial peptide precursor	IPI00292532	20 kDa	no
150	Apolipoprotein A-V	IPI00465378	41 kDa	no
151	Beta-2-glycoprotein 1	IPI00298828 (+1)	38 kDa	no
152	Transforming growth factor-beta-induced protein ig-h3	IPI00018219 (+1)	75 kDa	no
153	Talin-1	IPI00298994	270 kDa	no
154	Endoplasmin	IPI00027230	92 kDa	no
155	Secreted phosphoprotein 24	IPI00011832	24 kDa	no
156	Histone H4	IPI00453473	11 kDa	yes
157	Out at first protein homolog	IPI00328703	31 kDa	no
159	Hepatocyte growth factor activator	IPI00029193	71 kDa	no
160	Complement factor H-related protein 3	IPI00027507 (+1)	37 kDa	no
161	Keratin, type I cytoskeletal 10	IPI00009865	59 kDa	yes
162	Isoform 1 of Adipocyte plasma membrane-associated protein	IPI00031131 (+1)	46 kDa	no
163	Ribonuclease 4	IPI00029699	17 kDa	no
164	Plasma protease C1 inhibitor	IPI00291866 (+1)	55 kDa	no
165	Histone H2B type 2-E	IPI00003935 (+17)	14 kDa	yes
166	Rheumatoid factor D5 light chain (Fragment)	IPI00816799	13 kDa	no
167	Putative uncharacterized protein DKFZp686M24218	IPI00930442	52 kDa	no
168	Coagulation factor IX	IPI00296176	52 kDa	no
169	Ig heavy chain V-III region BUT	IPI00382481	12 kDa	no
170	Apolipoprotein M	IPI00030739	21 kDa	no
171	Isoform 1 of Mannan-binding lectin serine protease 1	IPI00299307	79 kDa	no
172	Intelectin-1	IPI00291737	35 kDa	no
173	Pigment epithelium-derived factor	IPI00006114	46 kDa	no
174	Keratin, type I cytoskeletal 9	IPI00019359	62 kDa	no
175	Isoform Long of Complement factor H-related protein 2	IPI00006154	31 kDa	no
176	Isoform 1 of N-acetylmuramoyl-L-alanine amidase	IPI00163207 (+1)	62 kDa	no
177	Keratin, type II cytoskeletal 2 epidermal	IPI00021304	66 kDa	yes
178	Hemopexin	IPI00022488	52 kDa	no
179	Monocyte differentiation antigen CD14	IPI00029260	40 kDa	yes
180	Hepatocyte growth factor-like protein	IPI00292218 (+2)	80 kDa	no
181	Ig lambda chain V-I region NEWM	IPI00382422	11 kDa	no
182	Myosin-reactive immunoglobulin heavy chain variable region (Fragment)	IPI00786926	13 kDa	no
183	Heparanase	IPI00410297 (+2)	61 kDa	no
184	Pleckstrin	IPI00306311 (+1)	40 kDa	yes
185	Ig kappa chain V-I region Ni	IPI00387106	12 kDa	no
186	Ig lambda chain V region 4A	IPI00022890 (+2)	12 kDa	no
187	HSPA5 protein	IPI00003362	72 kDa	no
188	Isoform 2 of Calumenin	IPI00045396 (+2)	37 kDa	no
189	Extracellular superoxide dismutase [Cu-Zn]	IPI00027827	26 kDa	no
190	similar to complement component 3	IPI00739237	45 kDa	no
191	Isoform 1 of Keratinocyte differentiation-associated protein	IPI00216626 (+1)	11 kDa	no
193	Alpha-1-acid glycoprotein 2	IPI00020091	24 kDa	no
194	Cofilin-1	IPI00012011	19 kDa	no
195	Multimerin-2	IPI00015525 (+1)	104 kDa	no
196	Calmodulin	IPI00075248 (+3)	17 kDa	no
197	Haptoglobin	IPI00641737	47 kDa	yes
198	Isoform 1 of Protein piccolo	IPI00411656 (+2)	567 kDa	no
199	Hemoglobin subunit beta	IPI00654755 (+2)	16 kDa	no
200	ADP-ribosylation factor 1	IPI00215914 (+2)	21 kDa	no
201	Isoform 1 of L-lactate dehydrogenase A chain	IPI00217966 (+2)	37 kDa	yes
202	SPARC-like protein 1	IPI00296777 (+3)	75 kDa	no
203	14-3-3 protein zeta/delta	IPI00021263	28 kDa	no
204	Hyaluronan-binding protein 2	IPI00746623	63 kDa	no
205	Isoform 1 of Multiple inositol polyphosphate phosphatase 1	IPI00293748	55 kDa	no
206	Ras-related protein Rap-1b	IPI00015148 (+4)	21 kDa	no
209	Transforming growth factor beta-1	IPI00000075	44 kDa	no
210	Fibulin-5	IPI00294615 (+1)	50 kDa	yes
211	Myosin-reactive immunoglobulin heavy chain variable region (Fragment)	IPI00384407	14 kDa	no
213	TUBA1C protein	IPI00166768 (+5)	37 kDa	no
214	Isoform 2 of Hyaluronidase-1	IPI00168847 (+1)	45 kDa	no
215	Carboxypeptidase N catalytic chain	IPI00010295	52 kDa	no
217	Ig kappa chain V-III region B6	IPI00387113	12 kDa	no
218	cDNA FLJ58413, highly similar to Complement component C7	IPI00909594	54 kDa	no
219	Chromogranin-A	IPI00290315	51 kDa	yes
220	titin isoform N2-A	IPI00759613 (+1)	3713 kDa	no
221	Corticotropin-releasing factor-binding protein	IPI00306844	36 kDa	no
222	Isoform 2 of Collagen alpha-1(XVIII) chain	IPI00022822 (+4)	154 kDa	no
223	Isoform 1 of Collectin-11	IPI00031490 (+9)	29 kDa	no
225	Coagulation factor VIII	IPI00017603	267 kDa	no
226	Prolow-density lipoprotein receptor-related protein 1	IPI00020557	505 kDa	yes
228	Cathepsin G	IPI00028064	29 kDa	no
230	apolipoprotein F precursor	IPI00299435	35 kDa	no
231	Isoform 2 of Neutral alpha-glucosidase AB	IPI00011454 (+1)	109 kDa	no
232	Retinoic acid receptor responder protein 2	IPI00019176 (+1)	19 kDa	no
234	Isoform 1 of Complement C1q tumor necrosis factor-related protein 3	IPI00008860 (+5)	27 kDa	no
235	Golgin subfamily B member 1	IPI00004671 (+1)	376 kDa	no
236	Kelch domain-containing protein 7A	IPI00167617	84 kDa	no
